# Supplementary material for: Neutralizing antibody responses elicited by SARS-CoV-2 mRNA vaccination wane over time and are boosted by breakthrough infection
Source: Sci Transl Med. 2022 Feb 15:eabn8057. doi: 10.1126/scitranslmed.abn8057 (PMC8939766; doi:10.1126/scitranslmed.abn8057)
Supplement: Supplementary file 3 — Data file S1 [file scitranslmed.abn8057_data_file_s1.xlsx]

## Sheet: NT50 and Patient Info
Patient	Became anti-N Pos	Vaccine	NT50 D614G - Pre	NT50 D614G - Post 1st	NT50 D614G - Post 2nd	NT50 D614G - 6mo	NT50 B.1.1.7 - Pre	NT50 B.1.1.7 - Post 1st	NT50 B.1.1.7 - Post 2nd	NT50 B.1.1.7 - 6mo	NT50 B.1.351 - Pre	NT50 B.1.351 - Post 1st	NT50 B.1.351 - Post 2nd	NT50 B.1.351 - 6mo	NT50 B.1.617.2 - Pre	NT50 B.1.617.2 - Post 1st	NT50 B.1.617.2 - Post 2nd	NT50 B.1.617.2 - 6mo	NT50 B.1.1.529 - Pre	NT50 B.1.1.529 - Post 1st	NT50 B.1.1.529 - Post 2nd	NT50 B.1.1.529 - 6mo
1	na	Pfizer	32.3834	342.349	1189.06	1	2.79018	271.223	958.773	2.6001	32.7547	158.907	572.738	42.4989	86.1326	72.3589	493.827	12.9366	1	1	53.4474	1
2	3	Pfizer	15.4107	224.921	2210.92	122.1	6.92521	159.617	872.6	53.7057	42.7716	85.3971	141.323	69.5894	44.5831	604.23	1733.7	53.0504	9.13242	1	13.0959	1
3	na	Pfizer	4.4843	126.63	868.81	284.495	1	78.6782	797.448	134.372	50.7872	112.88	180.083	160.488	83.2639	170.678	259.538	87.7193	12.9988	25.9471	94.7867	59.2768
4	na	Moderna	5.35619	223.514	2780.87	114.626	1.77085	117.744	1799.53	119.904	1	25.4453	368.46	3.72162	1	52.6316	452.08	24.5761	15.5497	6.34518	60.7533	5.42299
5	na	Pfizer	1	193.461	1589.32	258.799	1	383.583	6049.61	207.771	33.7496	464.253	708.717	174.734	135.52	360.101	813.67	68.1199	1	1	1.17165	11.2309
6	na	Moderna	1	101.958	1225.34	79.5545	1	106.135	538.503	50.2765	1	30.9215	79.9361	23.4467	11.885	84.674	366.435	28.8101	1	2.28781	13.8102	66.4452
7	na	Pfizer	55.8036	535.619	2597.4	80.1282	45.4752	321.543	1659.75	90.3342	96.7118	189.107	295.247	59.0319	87.8735	414.938	1787.63	85.1789	51.8403	24.1546	150.421	30.9502
8	na	Pfizer	1	5.76701	211.64	1	31.3283	12.4502	66.0939	1.16537	1	17.449	22.8467	32.9272	10.5563	41.2201	149.79	10.9505	39.2311	20.4876	40.9836	5.10204
9	na	Pfizer	1	68.2128	2472.8	71.8391	1	40.9165	2253.78	85.2515	10.9135	45.3515	520.833	82.5764	28.0978	34.0832	2486.33	74.6269	1.63639	9.29368	37.1471	1.42146
10	2	Moderna	16.5728	8025.68	9871.67	1300.9	87.4126	8741.26	10044.2	1599.49	75.5287	7812.5	6896.55	2029.22	40.8831	2399.81	2665.25	470.81	1	2549.72	1773.68	388.651
11	na	Moderna	49.0677	424.448	2524.61	453.104	19.6386	374.251	1194.6	651.466	122.22	223.264	874.891	226.347	32.0616	70.5219	1089.56	171.762	39.2773	11.9133	154.56	55.8036
12	na	Pfizer	1	107.308	1164.01	43.4783	58.8928	119.076	705.716	32.7225	68.8705	87.4891	188.537	48.8759	16.5618	30.2939	362.056	7.57002	32.5733	30.2847	133.905	8.40336
13	na	Moderna	1	224.719	964.32	33.0033	1.25329	107.319	616.903	11.9246	15.5763	65.7462	173.671	1	25.2845	101	260.824	33.5345	1	1	1	1
14	na	Moderna	1	207.426	3161.56	46.2963	1	238.949	2721.83	98.0392	14.7951	48.8759	900.901	155.352	1	109.553	1311.82	117.883	1	1	261.986	33.8181
15	1	Moderna	1	9182.74	8718.4	757.002	34.65	3412.97	10765.4	1190.19	54.8246	2345.77	2254.79	347.947	170.882	1894.66	1522.3	151.837	50.3778	113.804	206.526	42.2119
16	na	Pfizer	17.337	1095.29	5112.47	93.0233	45.0653	1402.72	3390.98	78.8022	30.553	438.404	1392.76	29.5858	40.3226	517.866	6468.31	30.6654	1.5916	42.8449	84.0336	7.91766
17	4	Moderna	1	1326.96	3963.54	3045.07	34.3997	316.056	5042.86	602.047	14.9813	639.795	1265.34	650.618	56.6893	278.164	3407.16	212.224	14.4092	1	37.6506	16.4258
18	na	Moderna	25.8331	105.23	558.971	114.155	1	38.1388	940.734	126.839	38.506	100.533	772.201	167.504	74.6826	234.797	358.166	99.6016	1	1	7.95545	7.54148
19	na	Moderna	1	164.663	2811.36	234.357	1	62.383	1242.85	331.126	59.312	206.526	932.836	354.359	110.877	311.818	1426.53	175.593	17.6274	72.8332	167.757	120.685
20	na	Moderna	1	405.515	8733.62	188.573	1	347.826	9652.51	94.518	29.6296	159.872	3607.5	219.587	84.7458	236.072	1865.67	127.486	102.617	78.4929	164.177	24.0964
21	4	Pfizer	2.035	401.768	1884.66	194.212	32.7547	129.182	1478.85	123.062	13.74	195.848	750.751	184.536	116.645	151.057	671.141	135.245	1	16.8265	14.9165	1
22	na	Pfizer	1	156.814	1697.22	104.482	89.9281	201.532	1063.83	13.9528	22.4568	253.293	189.717	83.1947	42.8082	148.588	834.028	104.91	1	1	2.11416	4.27716
23	na	Pfizer	1	694.444	2082.03	82.4402	1	157.928	1388.31	43.7063	53.2765	67.5676	699.301	71.6332	45.1467	319.795	1376.84	35.5366	13.65	17.7715	39.0625	27.5938
24	na	Moderna	14.622	51.2295	2242.66	213.904	1	23.2937	1288	236.742	87.5657	63.9795	841.043	198.689	100.472	194.137	834.028	63.2511	58.6854	74.3494	51.8941	29.2227
25	na	Pfizer	1.22234	131.77	1418.64	49.776	1	87.7193	1771.17	47.5964	1	189.609	597.015	201.572	45.5373	267.308	529.101	28.5878	1	16.8265	14.9165	1
26	na	Pfizer	11.9175	134.391	2602.81	194.78	10.8578	124.875	1592.86	74.5712	10.6621	72.6216	724.638	117.398	14.9768	95.2381	821.018	29.8151	1	1	2.11416	4.27716
27	2	Pfizer	1	6697.92	7541.48	1866.72	1	5861.66	1119.44	1470.59	7.53012	1675.32	1578.03	532.765	49.4805	4237.29	1418.24	108.755	13.65	17.7715	39.0625	27.5938
28	3	Pfizer	17.6118	1711.74	4446.42	1643.66	9.15751	1138.17	3075.98	370.508	1	278.707	3257.33	1069.4	16.5071	586.166	1891.79	132.82	58.6854	74.3494	51.8941	29.2227
29	na	Pfizer	6.9735	24.3843	439.56	40.8998	21.3995	29.4291	230.468	18.2882	61.5006	95.1475	214.638	138.677	122.895	286.041	582.072	63.4921	1	1.15848	1	1
30	4	Pfizer	5.51268	44.1306	482.625	209.249	1	55.0055	349.162	231.428	55.6483	79.1139	159.21	155.885	137.268	73.8552	344.353	144.238	1	1	1	1
31	na	Moderna	13.101	133.032	621.118	54.0249	1	24.2718	489.956	37.2578	1.68805	131.251	530.504	101.729	54.9753	49.95	197.863	67.981	37.9075	31.1624	66.9792	134.753
32	na	Moderna	1	186.986	1811.27	199.8	1	142.106	1171.65	189.394	33.2668	92.6784	465.766	126.056	16.9895	208.203	953.289	103.95	136.221	118.399	254.582	64.5161
33	4	Moderna	1	550.964	7336.76	4612.55	1	205.297	3735.52	4732.61	26.7738	37.0508	1331.38	2215.82	32.7225	124.085	885.74	653.595	1	1	7.11238	469.043
34	na	Pfizer	1	126.247	688.231	19.044	1	60.5327	269.107	1	44.1112	87.4891	283.286	26.1028	40.0962	655.738	452.08	34.5423	1	1	1	1
35	na	Pfizer	25.2972	871.84	1682.37	164.42	1	280.034	1121.08	136.091	31.5159	295.334	407.83	165.92	81.6327	381.971	521.648	87.7193	45.7247	94.7867	113.649	180.44
36	na	Pfizer	3.92311	121.256	1081.08	95.4198	1	12.0366	890.472	18.0897	13.031	59.952	426.076	77.1605	85.2515	215.146	1884.66	125	158.203	71.8907	156.055	57.0776
37	na	Pfizer	20.3957	554.631	93.7207	21.8388	1	277.778	27.3748	6.45578	30.2115	99.2063	126.04	61.5764	63.8978	109.493	133.333	15.2114	1	1	1	1
38	2	Moderna	1	15954.1	13844.7	1274.53	36.1925	7052.19	6565.99	622.665	38.6847	2808.99	2216.8	277.008	70.3235	4928.54	4606.17	716.332	1	26.469	62.1504	2.50188
39	na	Pfizer	10.0969	159.795	1671.12	105.775	1	24.2365	1094.57	109.673	9.19963	34.904	145.709	107.158	43.2339	67.981	600.962	110.988	24.3013	53.0223	61.6143	21.7533
40	na	Pfizer	19.6271	291.036	1142.73	133.654	1	135.906	560.538	129.132	23.6351	247.341	421.23	204.499	32.4044	297.619	304.414	4.91642	66.9792	81.3008	69.4927	36.1925
41	na	Moderna	1	198.689	5783.69	800	1	16.8634	1388.89	435.73	13.6761	55.5247	966.184	477.327	45.0045	269.833	2138.12	178.859	1	1	51.4668	1
42	na	Pfizer	14.6649	196.734	673.401	15.2346	4.43066	109.697	739.645	23.3754	40.8163	105.33	318.573	39.5257	100.19	149.209	706.714	55.0358	1	1	1	1
43	2	Pfizer	15.3799	1500.83	1932.37	69.3481	1	991.08	2640.61	73.4754	16.8039	242.248	1654.81	65.9631	41.9287	1326.96	988.142	1	1	52.0291	18.6428	13.217
44	na	Moderna	1	226.398	4677.27	160.179	1	159.795	2593.36	186.185	55.4324	93.0233	2604.17	109.541	45.0653	68.918	4880.43	49.2854	48.7805	29.5159	55.0964	14.3885
45	na	Moderna	1	70.5219	2348.52	117	1	1.70155	2934.27	68.9655	38.1971	367.107	1956.56	263.505	48.4027	130.651	996.016	195.198	1	1	37.037	1
46	na	Moderna	7.24638	134.935	3014.77	578.035	1	41.2201	3256.27	376.648	107.898	231.16	1682.37	332.226	151.355	222.42	1313.72	175.84	1	1	1	5.64653
47	na	Moderna	19.2382	284.252	1506.48	416.667	9.32836	105.887	1366.49	350.631	50.2513	180.18	686.342	340.948	86.9565	97.9432	1099.63	251.446	1	1	93.2836	36.4299
48	3	Moderna	9.68992	22.477	1156.47	320.513	1	3.8506	433.651	61.5385	48.4966	65.3168	427.168	69.8324	73.4754	71.6846	828.5	91.9963	52.4659	68.306	104.592	12.8386

## Sheet: Documentation
Column Label	Description
Patient	Deidentified patient numbers are listed
Became anti-N Pos	Patients are coded for the timepoint they became anti-N positive: na = never positive, 1 = positive at pre-vaccination timepoint, 2 = positive at post-first dose timepoint, 3 = positive at post-second dose timepoint, 4 = positive at 6 months post second dose time point.
Vaccine	Type of vaccine received is listed as Moderna or Pfizer for Moderna mRNA-1273 or Pfizer BNT162b2
NT50 D614G - Pre	NT50 values against the D614G virus at the pre-vaccination timepoint
NT50 D614G - Post 1st	NT50 values against the D614G virus at the post-first dose timepoint
NT50 D614G - Post 2nd	NT50 values against the D614G virus at the post-second dose timepoint
NT50 D614G - 6mo	NT50 values against the D614G virus at the 6 months post-second dose timepoint
NT50 B.1.1.7 - Pre	NT50 values against the Alpha/B.1.1.7 virus at the pre-vaccination timepoint
NT50 B.1.1.7 - Post 1st	NT50 values against the Alpha/B.1.1.7 virus at the post-first dose timepoint
NT50 B.1.1.7 - Post 2nd	NT50 values against the Alpha/B.1.1.7 virus at the post-second dose timepoint
NT50 B.1.1.7 - 6mo	NT50 values against the Alpha/B.1.1.7 virus at the 6 months post-second dose timepoint
NT50 B.1.351 - Pre	NT50 values against the Beta/B.1.351 virus at the pre-vaccination timepoint
NT50 B.1.351 - Post 1st	NT50 values against the Beta/B.1.351 virus at the post-first dose timepoint
NT50 B.1.351 - Post 2nd	NT50 values against the Beta/B.1.351 virus at the post-second dose timepoint
NT50 B.1.351 - 6mo	NT50 values against the Beta/B.1.351 virus at the 6 months post-second dose timepoint
NT50 B.1.617.2 - Pre	NT50 values against the Delta/B.1.617.2 virus at the pre-vaccination timepoint
NT50 B.1.617.2 - Post 1st	NT50 values against the Delta/B.1.617.2 virus at the post-first dose timepoint
NT50 B.1.617.2 - Post 2nd	NT50 values against the Delta/B.1.617.2 virus at the post-second dose timepoint
NT50 B.1.617.2 - 6mo	NT50 values against the Delta/B.1.617.2 virus at the 6 months post-second dose timepoint
NT50 B.1.1.529 - Pre	NT50 values against the Omicron/B.1.1.529 virus at the pre-vaccination timepoint
NT50 B.1.1.529 - Post 1st	NT50 values against the Omicron/B.1.1.529 virus at the post-first dose timepoint
NT50 B.1.1.529 - Post 2nd	NT50 values against the Omicron/B.1.1.529 virus at the post-second dose timepoint
NT50 B.1.1.529 - 6mo	NT50 values against the Omicron/B.1.1.529 virus at the 6 months post-second dose timepoint
